# Supplementary material for: New In Vitro Coculture Model for Evaluating Intestinal Absorption of Different Lipid Nanocapsules
Source: Pharmaceutics. 2021 Apr 21;13(5):595. doi: 10.3390/pharmaceutics13050595 (PMC8143299; doi:10.3390/pharmaceutics13050595)
Supplement: Supplementary file 1 [file pharmaceutics-13-00595-s001.zip]

Archive with 1 entries (1 files):
- pharmaceutics-1192884-supplementary.pdf
